# Supplementary material for: Considerations on the Controlled Delivery of Bioactive Compounds through Hyaluronic Acid Membrane
Source: Membranes (Basel). 2022 Mar 8;12(3):303. doi: 10.3390/membranes12030303 (PMC8949277; doi:10.3390/membranes12030303)
Supplement: Supplementary file 1 [file membranes-12-00303-s001.zip]

Archive with 1 entries (1 files):
- membranes-1616832-supplementary.pdf
